# Supplementary material for: An Alkaline-Acid Glycerol Electrochemical Reformer for Simultaneous Production of Hydrogen and Electricity
Source: Nanomaterials (Basel). 2022 Apr 12;12(8):1315. doi: 10.3390/nano12081315 (PMC9024791; doi:10.3390/nano12081315)
Supplement: Supplementary file 1 [file nanomaterials-12-01315-s001.zip]

Archive with 1 entries (1 files):
- nanomaterials-1659377-supplementary.pdf
